# Supplementary material for: Hyperacusis Assessment Questionnaire—A New Tool Assessing Hyperacusis in Subjects with Tinnitus
Source: J Clin Med. 2023 Oct 19;12(20):6622. doi: 10.3390/jcm12206622 (PMC10607047; doi:10.3390/jcm12206622)
Supplement: Supplementary file 1 [file jcm-12-06622-s001.zip]

Archive with 2 entries (2 files):
- jcm-2515232 Suppl 1_Figure S1.pdf
- jcm-2515232 Suppl 2_Figure S2.PDF
